# Supplementary material for: Early changes in apoplast composition associated with defence and disease in interactions between Phaseolus vulgaris and the halo blight pathogen Pseudomonas syringae Pv. phaseolicola
Source: Plant Cell Environ. 2016 Jul 25;39(10):2172–84. doi: 10.1111/pce.12770 (PMC5026161; doi:10.1111/pce.12770)
Supplement: Supplementary file 2 — Table S1 Supporting info item [file PCE-39-2172-s002.xlsx]

## Sheet: Metabolic Footprint(S. Table 3)
Supplemental Table 3: Relative values of metabolites detected in AWF by GC-MS during metabolite footprinting incubations with Pph 1302A, Pph RJ3, or water.
Metabolite	Relative Metabolite Levels
	Pspph 1302A inubations												Pspph RJ3 inubation time (h)												Conrol inubation time (h)
	0h	±	2h	±	4h	±	6h	±	8h	±	10h	±	0	±	2	±	4	±	6	±	8	±	10	±	0	±	2	±	4	±	6	±	8	±	10	±
pyruvate	100	9.12031	458.391	30.1201	1120.22	80.7455	1178	90.4501	1037.79	108.595	384.756	74.1218	100	3.00128	215.68	22.1637	731.093	46.0471	1538.92	140.644	1707.21	67.1976	1548.02	201.369	100	20.8378	108.8	20.2895	131.217	16.3343	130.621	24.4284	131.97	26.3244	136.196	28.5328
lactate	100	11.1347	84.4528	4.27918	84.3526	6.1282	81.0903	4.33975	91.0873	8.16449	102.457	13.3562	100	2.85301	80.1558	7.33957	82.7806	1.88144	71.953	7.53274	78.5331	0.693476	82.6746	1.7097	100	13.9834	85.3642	15.5354	92.7991	13.9088	97.3789	6.70889	68.9085	11.2384	82.5697	15.8532
alanine	100	9.33981	116.62	12.2343	111.396	12.2357	80.7757	9.43439	24.9137	2.12076	16.0951	1.39055	100	5.4335	133.288	3.08444	125.006	13.6106	143.027	4.66696	72.99	1.83947	17.3774	1.05205	100	20.6127	158.349	11.4088	155.36	32.8144	165.711	32.7316	187.982	18.9374	200.556	18.6066
leucine	100	6.15989	168.027	9.69973	198.233	11.3464	153.911	6.56169	92.5359	8.87065	23.9933	5.43273	100	3.25548	213.441	14.0066	266.42	14.3993	264.895	20.1384	225.956	10.1943	134.269	12.3311	100	17.5421	182.195	18.3094	242.707	26.4369	285.21	29.8285	341.065	24.9669	375.406	36.9493
isoleucine	100	6.29944	126.568	7.69907	140.39	8.54148	101.11	5.33539	50.5566	5.4671	16.0307	3.8005	100	3.40325	145.346	11.3117	164.839	9.41547	154.114	12.787	121.87	6.87706	60.2966	6.37982	100	19.6733	126.973	16.0969	153.847	20.6818	180.379	30.5472	206.037	21.1	221.782	29.6209
malonate	100	7.89694	108.228	5.8296	93.5561	5.10773	75.3744	3.96201	68.9415	4.36431	35.4645	3.08318	100	9.22441	120.34	6.39048	114.251	8.33519	109.325	6.94218	106.281	4.8534	97.0249	7.49156	100	12.0928	122.667	11.6072	126.621	9.07956	131.396	21.6718	138.077	12.2498	140.809	17.3178
valine	100	6.62313	144.088	9.64981	152.519	9.52986	172.227	8.28483	147.178	9.52936	55.857	6.22969	100	1.96675	147.629	3.63539	165.849	6.47294	193.805	6.19839	199.416	4.73955	170.854	7.09355	100	9.27314	157.131	12.922	199.854	18.4733	218.335	27.3251	237.01	21.7828	263.488	24.9633
urea	100	9.21458	104.077	8.66397	90.5169	7.80631	89.3633	8.36893	99.3867	5.25816	112.78	11.1804	100	7.47062	110.241	8.75466	99.3931	9.64467	102.34	7.17177	101.2	6.78505	97.0117	8.64362	100	15.2941	131.302	11.4059	135.346	20.5818	116.15	21.3618	123.525	18.9782	130.932	9.98295
ethanolamine	100	5.05525	108.422	6.83248	106.335	4.81958	104.557	13.7132	96.3986	9.56457	58.6419	5.9644	100	2.98178	103.982	2.14959	95.0409	6.34596	102.753	4.53134	95.3362	4.48965	82.2658	4.20355	100	12.1741	109.552	7.79124	112.989	9.91986	105.196	15.6678	112.485	10.935	118.984	13.7406
phosphate	100	15.6246	109.277	19.7015	63.4023	7.04374	57.9063	8.3246	43.04	5.77703	18.8602	2.32022	100	2.68588	107.138	2.47307	87.4657	3.20751	56.2818	2.16638	38.8133	2.03654	22.7488	1.17723	100	4.69156	125.773	1.77756	128.266	3.72223	132.708	4.10325	128.95	3.58145	131.643	3.58099
glycerol	100	3.96493	114.131	2.88351	113.434	3.1487	70.6252	7.28108	28.6168	2.84477	24.7572	3.12296	100	1.33899	109.956	2.08862	114.696	2.52282	113.759	1.54289	76.2766	0.773016	20.6625	1.08836	100	2.04518	120.472	3.06116	134.031	2.96055	143.199	3.90736	146.4	3.40414	156.433	4.37269
proline	100	9.60535	162.836	16.6136	170.518	15.3271	179.727	11.5434	69.3385	11.4387	12.993	1.49109	100	2.89661	169.93	11.4741	188.08	19.731	251.827	19.2358	228.486	10.2938	57.7351	6.88623	100	26.2073	189.866	40.6412	270.018	57.3089	302.948	83.0572	331.276	80.1397	400.501	93.9821
nicotinate	100	9.23394	124.56	6.66043	133.105	4.62828	141.31	6.32315	148.205	6.20529	138.895	6.1748	100	12.9173	105.769	6.88064	120.411	6.54198	120.594	6.56958	122.54	5.72876	124.694	5.05843	100	5.78289	110.805	1.91284	113.601	5.96564	121.149	6.75188	111.497	2.60011	117.734	1.89649
maleate	100	4.25198	119.636	29.8959	40.3733	7.7132	23.4229	4.0009	16.851	1.95118	12.6806	1.58086	100	4.71744	96.6989	3.32717	76.6692	2.92812	44.7931	1.39981	38.2043	1.35451	32.3697	1.0612	100	2.96611	110.892	2.58636	114.447	5.34357	111.068	4.10895	105.359	2.74638	106.354	1.15118
glycine	100	7.1221	123.687	11.2766	156.99	29.0046	129.178	13.5516	33.5021	6.24138	21.1271	5.68006	100	33.9451	96.1885	32.8347	72.9878	9.37649	84.6216	10.7462	56.8605	1.68372	109.645	46.6766	100	14.411	139.311	9.30692	394.6	150.589	153.838	28.6051	179.424	17.1891	192.59	20.2725
succinate	100	3.59405	107.157	2.62173	79.6426	3.57756	13.8786	2.77683	8.55396	0.822509	8.1706	0.673267	100	1.5002	101.61	0.79745	93.6969	1.68405	67.2398	1.5423	7.1141	1.10296	6.67757	0.546566	100	1.99194	109.16	0.895439	111.762	0.559894	111.975	0.843122	109.533	1.66583	112.09	1.49688
gylcerate	100	2.87241	103.819	2.44537	103.238	2.85179	103.558	3.14862	105.982	3.70954	99.1504	3.77915	100	0.571993	101.832	0.862548	99.8978	0.862238	100.994	1.91314	102.593	1.4265	101.891	0.573478	100	2.22353	107.031	0.651199	111.624	1.26471	111.934	0.948902	110.771	0.449958	113.892	0.975684
fumarate	100	3.98094	106.396	5.4866	63.6389	4.1662	12.6543	1.989	8.56221	0.938637	5.88556	0.637061	100	1.80422	99.5988	1.45262	88.8362	1.56353	60.1078	1.23365	20.6498	1.10934	16.8081	0.666964	100	2.08632	112.774	1.19653	115.255	3.62046	114.46	2.71732	110.885	2.31431	115.24	1.49339
serine	100	8.88637	123.499	10.588	121.054	8.77399	97.1726	8.16709	18.6974	2.08099	7.9213	1.17797	100	2.96451	106.814	6.73237	98.6342	6.33633	110.156	7.54223	92.9728	3.20781	8.81907	1.04392	100	23.7482	123.955	22.0945	136.609	26.7202	130.826	33.6894	130.094	25.7046	143.739	29.1932
β-cyanoalanine	100	16.75	96.5011	13.6817	70.9997	12.5075	6.85732	1.06512	2.43355	0.692819	2.08343	0.486423	100	23.6716	83.9065	20.4046	62.1483	14.0708	47.8956	9.82572	1.64604	0.359578	0.513256	0.262085	100	30.2165	97.6943	22.9291	90.4951	32.1457	85.1257	30.8324	71.7317	22.7397	73.5714	26.6558
threonine	100	7.78162	127.537	10.7559	135.768	7.91062	126.985	8.21936	118.309	7.73249	65.5656	5.35405	100	2.2972	121.183	6.81735	119.936	6.3977	138.094	7.5232	141.669	4.93689	126.165	10.203	100	21.4462	141.372	23.7213	168.68	30.6636	168.407	41.6607	172.762	31.611	193.672	36.8479
homocysteine	100	6.33775	95.3381	3.79051	105.732	4.6259	87.7396	2.57381	96.2312	6.76955	97.7335	4.84621	100	10.2351	104.63	5.83037	99.7352	4.98384	100.246	7.40938	96.1551	4.82818	100.763	3.41814	100	5.25835	190.16	105.634	83.1765	21.2099	102.662	9.96291	101.773	13.3899	112.986	5.80702
unknown 23.005	100	9.81409	100.694	9.44561	104.79	9.22079	107.745	10.4047	117.375	11.1331	120.59	13.0052	100	3.02562	95.0153	1.80211	94.0977	2.17232	100.392	5.3708	96.7248	1.26135	98.0746	1.46026	100	2.20131	100.028	2.52196	98.1312	1.01368	100.667	1.4449	96.8575	1.39583	99.5452	0.290063
aspartate	100	13.6817	112.784	15.6815	86.0716	8.6456	5.38203	0.872958	4.24383	1.10893	2.97186	0.559592	100	18.9425	128.354	13.7653	97.3503	17.874	77.644	7.96199	2.09166	1.02359	1.00354	0.443472	100	8.58518	87.7992	16.4564	81.1645	22.4618	98.9136	13.7546	100.838	10.8499	112.676	15.1292
β-alanine	100	6.47538	103.623	4.91275	97.3107	4.91175	85.9706	5.70533	29.9825	4.62444	5.28841	0.600054	100	3.14889	100.4	3.18953	90.5487	6.4052	96.9365	5.82185	72.7848	4.62197	19.5588	2.34098	100	25.821	113.596	13.6574	111.017	17.7083	95.3745	30.1428	111.839	19.2773	119.61	22.4484
glutamine	100	16.6801	90.9849	15.9462	62.5966	12.5586	16.6762	2.22358	12.3785	3.54018	8.70135	1.52145	100	12.8755	99.1513	10.2657	91.6413	9.56554	53.7656	9.00196	0.723964	0.723964	0	0	100	17.2135	123.368	29.398	125.699	32.0981	127.177	37.0742	126.09	29.2509	141.659	47.5943
malate	100	4.22537	98.8947	18.9553	9.20019	2.33138	2.97077	0.867854	1.30942	0.409539	0.839792	0.199255	100	2.84407	96.3693	2.45415	63.2617	1.46415	3.73165	1.16901	0.918674	0.501316	0.550711	0.298245	100	3.07324	113.014	2.3591	115.399	3.9644	116.161	2.68324	112.906	2.92146	116.586	2.24246
threitol	100	3.57938	118.692	7.3746	121.351	4.51981	139.495	14.0828	139.412	3.20094	155.635	3.84713	100	1.36615	101.983	2.83404	99.7088	1.13409	101.46	2.3122	105.317	0.957121	120.034	1.75767	100	1.5175	103.41	3.00418	106.331	2.01253	108.345	0.661922	112.284	2.28796	114.008	2.77447
methionine	100	12.6008	151.579	15.6431	128.074	13.2798	78.2438	10.3007	11.0297	1.64638	4.22792	0.548399	100	5.98045	151.034	10.3195	184.962	13.5257	159.288	10.5758	70.213	1.97512	2.22206	1.09118	100	9.69031	188.642	21.3292	252.76	27.7017	258.692	37.3012	273.898	24.3891	331.765	44.1017
maleamate	100	6.64659	212.736	9.96419	355.79	14.241	405.345	17.1757	420.607	15.2012	407.517	18.7796	100	6.56364	262.551	12.1246	415.275	16.2918	649.969	16.523	812.308	22.6324	1007.32	31.1021	100	11.7236	222.248	10.2869	337.101	22.1986	410.098	22.6831	391.44	10.1927	451.395	19.5297
glutamate	100	7.61894	73.9314	5.28449	51.4144	3.03511	23.8594	2.51119	22.4152	1.43556	17.2788	1.34481	100	5.38309	77.0866	4.23576	55.6962	2.66413	39.721	1.38292	15.4321	0.72361	15.7519	0.404727	100	8.99994	95.6258	5.99588	90.5303	4.60132	85.4941	3.78252	81.3612	4.01569	82.2458	2.95703
GABA	100	13.1439	117.84	13.4707	100.32	10.5694	107.837	13.7165	22.85	4.74026	1.68575	0.411978	100	10.4103	96.9192	6.52323	123.65	6.41215	105.499	8.37735	94.4684	7.77985	11.2485	1.30271	100	9.48653	130.237	19.2656	158.062	24.8635	134.267	21.1686	135.51	14.0004	152.339	24.489
erythronate	100	3.27939	102.533	3.88129	103.939	2.34759	107.433	9.33966	105.871	4.49776	102.977	3.42642	100	1.31304	99.3468	1.28879	95.3963	1.03942	94.689	2.30195	90.3398	1.17677	94.697	1.44153	100	2.2215	104.806	1.75548	107.761	1.31334	107.249	1.86225	108.383	0.901209	109.99	0.244264
threonate	100	3.04013	114.578	3.34792	120.102	4.22494	124.433	4.21588	132.914	5.93287	117.94	6.24551	100	1.81574	127.356	1.77973	128.554	2.96069	141.291	4.54532	146.861	3.63107	147.468	1.54274	100	3.41558	134.99	2.11328	149.853	4.10889	155.637	1.90432	160.945	2.4664	173.066	1.19436
2-oxoglutarate	100	6.14262	221.566	12.6384	274.545	20.2502	295.832	22.3737	252.858	23.3619	178.154	13.3443	100	8.58401	147.171	8.88341	200.065	14.7705	306.529	18.8038	339.812	16.2573	294.724	18.4017	100	6.14939	96.8916	3.26601	64.8534	4.67597	39.6927	1.15736	26.3029	1.0229	17.9507	0.925589
xyulose	100	3.08691	105.912	2.3924	105.545	3.05381	103.82	3.02299	107.621	3.74574	90.8782	5.28245	100	0.865907	103.248	0.838412	101	0.832697	102.897	1.49952	102.303	1.04327	101.731	0.409957	100	1.37924	107.644	0.772794	110.336	1.05148	107.774	0.551107	106.501	0.654714	108.635	0.589195
phenylalanine	100	12.5051	163.709	19.6395	152.1	16.1258	143.379	16.8556	74.3082	7.0245	12.7835	1.24782	100	5.64098	176.412	8.40525	229.288	4.23608	223.511	7.93569	162.228	11.1298	88.7765	5.61973	100	11.9263	228.344	20.1518	306.879	31.6744	317.173	73.0903	369.142	28.8553	428.689	63.3251
xylose	100	3.9711	122.031	3.45374	133.154	3.71239	127.262	5.73677	117.895	5.08657	84.4602	4.00875	100	2.15054	123.354	1.40419	138.421	1.33207	159.948	1.72516	165.306	10.5532	103.135	6.92644	100	2.08882	149.635	1.79786	134.112	16.6194	142.122	22.3307	144.707	19.2265	181.913	23.9672
unknown sugar 28.835	100	3.9004	123.157	4.7027	120.546	6.47545	68.9638	4.33071	27.4343	1.63302	24.5299	1.22883	100	2.84142	122.666	1.7034	135.885	1.30765	124.947	2.02656	62.5037	2.00208	13.6728	3.31071	100	1.67141	137.461	2.14273	162.979	3.29317	189.279	4.03421	209.825	6.57471	236.937	3.75644
asparagine	100	32.7499	98.8656	28.0468	52.2972	15.1736	42.0991	1.03363	47.8608	2.06076	11.1604	2.80681	100	26.5502	128.643	35.856	90.8075	28.9429	63.0074	12.0301	19.5654	0.259406	20.1307	0.111862	100	50.9962	160.962	60.8715	178.322	86.7158	109.823	42.9928	126.713	61.9	108.899	38.7255
ribose	100	3.75661	223.705	5.39784	327.576	8.60516	446.946	10.7545	504.869	22.069	106.363	31.6097	100	3.33151	246.846	7.63519	355.444	11.5144	472.888	13.9656	612.797	16.2137	625.799	19.2797	100	5.72331	229.26	5.23785	341.262	9.8462	409.238	14.3213	445.634	13.8374	482.008	15.4787
unknown 29.329	100	4.58613	240.619	6.79821	351.745	10.422	379.068	13.8432	366.658	20.3021	259.426	20.4273	100	3.39331	115.684	3.44533	120.835	5.51099	126.108	6.11485	157.676	5.66889	204.683	5.16589	100	1.56734	137.465	3.17948	127.666	6.80015	126.421	6.71984	129.548	9.26226	134.191	10.5284
xylitol	100	2.60734	105.77	2.94033	107.132	3.57573	103.595	2.97294	102.191	3.6625	106.636	3.02521	100	3.21176	103.284	3.05001	98.6995	3.15578	98.1857	2.96655	98.9293	2.76475	95.828	2.78652	100	2.09408	108.567	2.16082	108.844	4.08011	109.828	2.39558	107.665	3.23866	110.647	3.5058
cis-p-coumarate	100	3.6166	114.109	3.66593	108.964	4.5802	105.463	4.84861	107.549	5.53455	87.9189	5.04925	100	2.19939	112.3	2.47306	112.601	2.6473	114.422	2.53109	114.357	2.75247	109.399	1.11608	100	5.28953	124.901	2.30288	123.818	9.96004	128.199	6.44944	126.622	3.39006	132.196	2.2248
citrate	100	11.4621	117.297	13.5252	109.479	12.9546	109.529	12.6845	83.2413	7.88125	9.00202	4.47303	100	3.40187	106.846	2.45283	97.69	2.62285	97.0791	2.2417	102.66	1.27702	78.4561	1.66149	100	4.1678	129.362	3.12827	134.5	8.00378	130.71	3.35128	130.607	5.63936	134.657	1.59973
dehyrdoascorbate	100	9.19448	50.7668	3.70046	17.9286	1.33938	7.64684	0.623656	6.44608	0.614195	5.27368	0.496443	100	5.0686	52.1663	2.18072	22.0364	1.00893	6.13883	0.505435	1.74896	0.19638	1.22331	0.413954	100	3.30958	61.296	1.19405	31.2868	1.8473	16.9116	0.389145	10.311	0.327479	6.03296	0.357634
Lysine	100	4.5475	155.082	13.656	199.87	10.7358	188.894	13.0188	215.36	13.2881	243.552	16.8362	100	6.44377	184.697	13.3039	221.312	17.9179	279.165	25.2491	262.403	15.8506	280.701	12.4304	100	2.70349	172.465	4.82427	227.781	33.0831	266.476	22.6238	304.631	19.3643	337.763	11.2456
fructose	100	2.74461	156.085	5.35808	178.531	5.0014	179.042	4.3237	180.506	6.16017	123.077	9.27426	100	1.16689	175.395	2.15909	219.696	3.15377	244.965	3.70059	248.087	3.18726	233.837	3.8104	100	2.94882	177.283	2.08663	235.739	2.71595	268.253	3.6359	282.015	3.78907	300.69	3.95379
adenine	100	5.73635	260.679	11.9865	225.337	18.3637	125.441	6.79338	93.1458	3.94553	61.3101	4.23534	100	8.47232	463.678	20.1869	645.687	28.0299	594.864	12.3251	163.83	52.3494	0	0	100	37.3192	628.535	52.9815	1016.46	127.488	1148.99	180.72	1342.3	212.383	1533.33	119.864
galactose	100	2.98344	151.398	6.2396	149.917	7.00559	75.0156	5.05332	12.6051	1.83244	5.0089	1.14502	100	2.29104	176.767	3.01377	214.576	2.34182	220.58	3.9889	170.588	2.78302	58.1675	2.21623	100	6.55692	189.628	16.1665	245.359	27.9323	255.009	44.0621	301.341	27.709	320.917	32.1322
glucose	100	3.32079	153.838	5.34354	168.309	5.99136	142.089	5.57688	62.6302	3.65957	11.2316	1.90811	100	1.30524	166.957	2.71879	196.092	3.50431	175.478	2.04816	65.5626	1.92502	2.98173	1.74153	100	3.36726	174.587	3.15542	225.135	4.29936	255.108	4.16801	261.641	3.92925	277.421	5.34462
Lysine	100	7.33022	172.417	9.66073	200.283	14.9141	233.541	12.3028	274.879	15.0977	273.302	23.1294	100	6.90722	202.697	6.40674	270.693	8.99657	351.753	27.8306	372.348	5.9964	414.358	8.09371	100	23.4913	254.041	35.8845	367.252	81.5445	366.489	101.416	482.231	90.0396	534.223	105.699
mannitol	100	2.89131	108.772	2.749	110.815	2.87109	112.691	3.30493	117.752	3.33482	115.123	2.98145	100	1.29476	108.095	1.24443	111.765	1.61687	122.638	4.11539	119.465	1.92475	126.658	1.73193	100	2.92002	115.515	3.67332	121.793	5.45045	127.206	12.4739	126.48	6.0074	128.512	6.12278
sorbitol	100	22.0625	83.2941	7.42339	83.7446	4.94547	88.3084	18.4435	114.295	23.6379	100.813	27.4461	100	25.7299	53.1534	0.932016	107.281	51.2577	86.7082	25.8744	73.7212	9.99149	82.1148	17.8482	100	0.97507	116.257	2.8438	152.656	24.4341	141.306	19.362	111.894	2.31847	115.167	2.33231
tyrosine	100	7.40319	185.386	10.7948	212.624	16.4668	226.299	12.4935	185.626	15.4134	58.0837	8.80161	100	9.06374	235.686	10.5654	329.738	13.3526	413.943	14.0747	429.417	9.5669	336.729	4.57322	100	21.5253	294.583	35.3095	441.642	72.1498	471.326	118.398	648.554	107.843	759.809	126.962
trans-p-coumarate	100	4.54961	116.08	5.35079	113.914	5.22201	111.772	6.33327	110.604	6.09438	95.1015	5.54423	100	4.55866	109.04	3.6808	114.478	3.26233	115.231	3.44741	117.391	3.43595	117.371	2.13278	100	8.88775	120.111	4.70819	119.769	12.5518	128.93	8.50201	126.141	3.53213	133.111	3.20322
unknown 35.400	100	4.82271	106.051	4.51324	103.031	4.67576	102.093	4.51317	103.677	5.30573	102.53	4.06721	100	2.55552	106.516	2.07284	103.609	1.91581	105.079	3.31243	104.417	1.36825	100.041	1.77733	100	1.81191	116.657	1.93269	120.927	3.26606	118.175	1.4182	119.363	1.83055	120.949	1.59326
gluconate	100	23.3182	477.743	102.517	1785.24	292.261	4971.58	291.533	2266.28	468.226	179.415	47.3044	100	32.2237	396.729	7.77432	2874.84	44.0748	18511.6	787.922	51754.4	609.034	13279.2	621.317	100	88.7364	55.2791	26.5057	66.7525	11.661	54.578	20.9571	64.4701	4.19621	74.4878	6.02653
myo-inositol	100	2.16917	104.52	2.68099	102.223	1.97853	99.9465	1.80037	104.27	2.20468	105.548	1.86853	100	1.36086	100.732	1.50789	97.4943	1.26913	99.5851	1.73715	99.0905	0.950444	99.088	1.03239	100	1.32561	107.966	1.13901	110.108	1.9652	110.154	1.33536	107.925	1.5638	109.872	1.46982
guanine	100	11.6453	312.817	26.8469	316.529	43.0942	309.614	33.2131	42.038	7.1248	16.2619	4.96548	100	8.66746	393.157	27.644	650.726	51.4829	810.516	31.4439	747.824	25.1205	55.7556	9.45367	100	41.5807	530.999	57.5829	941.089	178.17	1080.47	229.292	1340.08	288.627	1573.43	188.551
caffeate	100	8.68683	105.313	3.37274	90.5043	6.14529	79.7014	4.60122	62.0133	3.76403	36.5158	4.20791	100	8.70954	75.9561	3.03279	69.5628	4.45988	64.5867	2.66905	57.9801	1.97181	43.7089	1.03129	100	12.1408	94.6405	3.53102	90.4001	13.9063	88.6424	7.41692	85.7654	6.58499	87.0067	3.77866
sucrose	100	2.7426	74.5183	1.2057	54.7528	1.0472	37.6429	0.725188	14.9358	0.65459	2.7281	0.56723	100	1.75635	79.7302	1.4054	58.4677	1.00174	40.9159	0.686801	25.225	0.572091	3.42133	0.447724	100	3.23166	87.008	1.48609	61.3555	2.58367	39.343	0.868853	24.6369	1.02326	14.9712	0.567257
adenosine	100	9.26017	86.4869	3.98115	43.1159	3.50478	8.0569	0.836919	2.32456	0.656499	1.43614	0.459035	100	13.2763	110.77	6.61463	59.7283	3.75109	22.4919	0.973685	2.16303	0.465471	0.407758	0.243413	100	17.1354	127.514	11.8835	74.6843	13.4291	37.75	3.13463	20.0166	2.48644	10.4244	0.465874
xylobiose	100	6.50678	110.246	3.97951	106.863	7.47823	92.5852	5.36607	73.2249	4.67521	41.2699	3.05326	100	7.41254	111.466	4.45535	106.002	6.10108	101.078	6.54935	91.1312	3.33803	64.5691	3.83732	100	7.25474	121.289	4.15508	120.434	9.31962	114.795	7.04586	128.671	10.2286	124.523	1.27661
unknown 47.945	100	6.63747	89.1935	3.21205	80.2648	5.34819	64.2812	2.94527	48.1893	2.03223	11.2822	0.998396	100	4.16249	91.3463	3.36692	77.2602	2.61082	66.8219	3.41458	57.5592	3.15048	31.1249	2.09524	100	3.86451	104.095	1.56259	89.3878	7.22508	70.317	3.76969	68.9125	7.92955	57.1845	2.12413
unknown saccharide 48.015	100	7.68547	95.8409	4.91017	88.3492	6.87162	74.3223	4.2824	64.9826	3.48665	37.2714	3.19734	100	5.62573	97.6992	3.19094	87.2103	3.80241	79.3592	4.0751	73.0901	3.00309	53.6884	3.93587	100	6.39542	112.613	2.63866	103.096	10.4284	89.1331	5.3721	93.2739	11.4824	84.0504	2.4037

## Sheet: Biolog Assay (S. Table 4)
Supplemental Table 4: Values from Biolog plates following incubation with Pph strains. Colours indicate varying levels of activity for a given compound.
Compound	Biolog Signal
	Pph 1302A			Pph RJ3
L-Arabinose	1.91	±	0.17088	2.03	±	0.202978
D-Saccharic Acid	1.32	±	0.200749	1.31	±	0.0781025
D-Galactose	1.17	±	0.0888819	1.49	±	0.0754983
L-Aspartic Acid	1.09	±	0.052915	1.77	±	0.0264575
L-Asparagine	0.92	±	0.0818535	1.21	±	0.144222
Bromosuccinic Acid	0.87	±	0.043589	1.07	±	0.052915
α-D-Glucose	0.86	±	0.06245	0.91	±	0.1
Citric Acid	0.73	±	0.06245	1.24	±	0.158745
Succinic Acid	0.62	±	0.104403	1.06	±	0.0360555
Sucrose	0.61	±	0.0781025	0.75	±	0.069282
Quinic Acid	0.51	±	0.052915	0.79	±	0.06
L-Serine	0.46	±	0.052915	0.27	±	0.0519615
Succinamic Acid	0.46	±	0.03	0.89	±	0.0264575
D-Gluconic Acid	0.46	±	0.04	1.11	±	0.052915
D-Fructose	0.453333	±	0.0737111	0.35	±	0.0754983
Tween 40	0.44	±	0.043589	0.683333	±	0.0493288
L-Proline	0.43	±	0.04	0.57	±	0.0818535
D-Glucuronic Acid	0.42	±	0.0519615	0	±	0
m-Inositol	0.41	±	0.034641	0.46	±	0.0793725
Acetic Acid	0.38	±	0.043589	0.37	±	0.043589
L-Alanyl-Glycine	0.37	±	0.0866025	0.16	±	0.0519615
Inosine	0.36	±	0.03	0.25	±	0.0458258
D-Sorbitol	0.32	±	0	0.01	±	0
Pyruvic Acid Methyl Ester	0.32	±	0.0458258	0.27	±	0.0264575
D-Trehalose	0.306667	±	0.0057735	0.09	±	0.034641
α-D-Lactose	0.3	±	0.02	0	±	0
D-Mannitol	0.3	±	0	0	±	0
L-Fructose	0.28	±	0.03	0	±	0
D-Raffinose	0.28	±	0.0360555	0.13	±	0.01
Glycerol	0.27	±	0.0458258	0.27	±	0.01
L-Rhamnose	0.263333	±	0.0057735	0.01	±	0
Maltose	0.25	±	0.043589	0	±	0
Xylitol	0.24	±	0.01	0	±	0
Uridine	0.24	±	0.0458258	0.22	±	0.0264575
γ-Aminobutyric Acid	0.24	±	0.02	0.27	±	0.043589
D-Alanine	0.23	±	0.0173205	0.203333	±	0.0251661
D-Mannose	0.23	±	0.069282	0.24	±	0.0173205
L-Glutamic Acid	0.23	±	0.01	0.37	±	0.0264575
Glucuronamide	0.226667	±	0.0057735	0.14	±	0.0173205
D-Galactonic Acid Lactone	0.21	±	0	0.2	±	0.02
L-Alaninamide	0.2	±	3.39935e-17	0.17	±	0.034641
N-Acetyl-D-Glucosamine	0.2	±	0.0458258	0	±	0
D,L,α-Glycerol Phosphate	0.19	±	0.01	0.01	±	0
D-Serine	0.19	±	0.01	0.02	±	0
L-Threonine	0.19	±	0.0264575	0.01	±	0
α-Ketovaleric Acid	0.18	±	0.01	0.06	±	0.0264575
Formic Acid	0.17	±	0.02	0.1	±	0.0173205
D,L-Lactic Acid	0.16	±	0	0.07	±	0
Malonic Acid	0.14	±	0.04	0.1	±	0.02
Tween 80	0.13	±	0.0264575	0.02	±	0
a-Hydroxybutyric Acid	0.13	±	0.02	0.05	±	8.49837e-18
L-Alanine	0.13	±	0.01	0.14	±	0.0360555
Succinic Acid Mono-Methyl Ester	0.126667	±	0.0057735	0.24	±	0.0264575
Lactulose	0.12	±	0.034641	0	±	0
D-Galacturonic Acid	0.12	±	0.0173205	0.06	±	0.01
Propionic Acid	0.12	±	0	0.08	±	0.02
D-Psicose	0.12	±	0.0360555	0.08	±	0.0173205
Cis-Aconitic Acid	0.12	±	0	0.38	±	0.0360555
Sebacic Acid	0.11	±	0.0173205	0.02	±	0
2-Oxoglutarate	0.11	±	0.0264575	0.16	±	0.0264575
D-Glucosaminic Acid	0.1	±	1.69967e-17	0.02	±	0
B-Methyl-D-Glucoside	0.1	±	0.0360555	0.02	±	0
Turanose	0.0966667	±	0.0057735	0.05	±	8.49837e-18
Gentiobiose	0.09	±	1.69967e-17	0	±	0
Glycyl-L-Aspartic Acid	0.09	±	1.69967e-17	0	±	0
D,L-Carnitine	0.09	±	0.01	0.02	±	0
a-Ketobutyric Acid	0.09	±	1.69967e-17	0.04	±	0
L-Pyroglutamic Acid	0.08	±	0.03	0.01	±	0
Dextrin	0.08	±	0	0.01	±	0
L-Phenylalanine	0.08	±	0.01	0.02	±	0
L-Ornithine	0.08	±	0.01	0.03	±	0
Hydroxy-L-Proline	0.07	±	0	0.04	±	0
D-Cellobiose	0.07	±	0.02	0.06	±	0.02
L-Leucine	0.06	±	0	0.04	±	0
D-Glucose-6-Phosphate	0.04	±	0.01	0	±	0
Glycogen	0.04	±	0.0173205	0	±	0
N-Acetyl-D-Galactosamine	0.04	±	0	0	±	0
α-Cyclodextrin	0.04	±	0.02	0.01	±	0
Glycyl-L-Glutamic Acid	0.04	±	0	0.02	±	0
D-Arabitol	0.04	±	0	0.03	±	0
L-Histidine	0.03	±	0	0.02	±	0
Phenylethylamine	0.03	±	0	0.02	±	0
D-Melibiose	0.03	±	0	0.04	±	0.01
Adonitol	0.02	±	0.01	0.01	±	0
i-Erythritol	0.02	±	0	0.02	±	0
Urocanic Acid	0.01	±	0	0	±	0
α-D-Glucose-1-Phosphate	0.01	±	0	0	±	0
p-Hydroxyphenlyacetic Acid	0.01	±	0	0.01	±	0
Putrescine	0.01	±	0	0.02	±	0
2-Aminoethanol	0.01	±	0	0.02	±	0
Water	0	±	0	0	±	0
B-Hydroxybutyric Acid	0	±	0	0	±	0
γ-Hydroxybutyric Acid	0	±	0	0	±	0
Itaconic Acid	0	±	0	0	±	0
Thymidine	0	±	0	0	±	0
2,3-Butanediol	0	±	0	0.01	±	0
